# Supplementary material for: Whole-Genome Sequencing of Brachyspira hyodysenteriae Isolates From England and Wales Reveals Similarities to European Isolates and Mutations Associated With Reduced Sensitivity to Antimicrobials
Source: Front Microbiol. 2021 Aug 31;12:713233. doi: 10.3389/fmicb.2021.713233 (PMC8439570; doi:10.3389/fmicb.2021.713233)
Supplement: Supplementary Table 1 — Quality of whole genome sequences of Brachyspira hyodysenteriae isolates sequenced in this study. [file Data_Sheet_1.zip]

Archive with 6 entries (6 files):
- Table 1.XLSX
- Table 2.DOCX
- Table 3.XLSX
- Table 4.DOCX
- Table 5.DOCX
- Table 6.DOCX
