# Supplementary material for: Whole-Genome Sequencing of Brachyspira hyodysenteriae Isolates From England and Wales Reveals Similarities to European Isolates and Mutations Associated With Reduced Sensitivity to Antimicrobials
Source: Front Microbiol. 2021 Aug 31;12:713233. doi: 10.3389/fmicb.2021.713233 (PMC8439570; doi:10.3389/fmicb.2021.713233)
Supplement: Supplementary Table 1 — Quality of whole genome sequences of Brachyspira hyodysenteriae isolates sequenced in this study. [file Data_Sheet_1.zip › Table 1.XLSX]

## Sheet: Sheet1
	Table S1: Quality of whole genome sequences of Brachyspira hyodysenteriae isolates sequenced in this study.
Name	Coverage	GC content	Total Contigs	Total reads	Genome size (bases)	N50	Smallest contig	Average contig	Largest contig	Kraken Identification (highest match)	%
BH39	27.0309	29.07	98	379638	3110192	124928	301	31736	366277	Brachyspira hyodysenteriae	96.03
BH40	24.4165	30.7	517	302664	3022088	10031	306	5845	43811	Brachyspira hyodysenteriae	97.31
BH41	131.902	28.2	366	2224962	3270073	313843	303	8934	522828	Brachyspira hyodysenteriae	92.83
BH42	92.8562	26.66	216	1506491	3183119	469728	301	14736	1244039	Brachyspira hyodysenteriae	96.01
BH43	206.445	26.78	280	3399672	3197289	304370	307	11418	900627	Brachyspira hyodysenteriae	95.42
BH44	134.443	27.38	155	2032804	3082252	564511	306	19885	1500552	Brachyspira hyodysenteriae	97.83
BH45	160.726	27.11	142	2514052	3199207	375514	304	22529	1553814	Brachyspira hyodysenteriae	97.47
BH46	80.4745	26.44	196	1316524	3195226	386957	344	16302	622305	Brachyspira hyodysenteriae	96.56
BH47	160.787	27.88	78	2631833	3118038	349125	308	39974	554349	Brachyspira hyodysenteriae	96.03
BH48	128.526	28.68	224	2229001	3192698	103135	302	14253	238186	Brachyspira hyodysenteriae	92.88
BH49	190.07	28.05	109	3061196	3203458	720702	308	29389	1396208	Brachyspira hyodysenteriae	97.7
BH50	25.8559	31.06	554	294457	2890941	8994	319	5218	41132	Brachyspira hyodysenteriae	98.25
BH51	22.4835	30.92	522	304735	3020938	10119	331	5787	42805	Brachyspira hyodysenteriae	97.22
BH52	20.8423	30.51	555	288165	2956163	9408	334	5326	37307	Brachyspira hyodysenteriae	98.18
BH53	26.152	31.29	692	347013	3003108	7309	313	4339	30143	Brachyspira hyodysenteriae	97.09
BH54	37.9258	30	106	465064	3015763	61777	301	28450	193779	Brachyspira hyodysenteriae	98.09
BH55	26.1435	30.99	444	349231	3029597	13357	321	6823	41181	Brachyspira hyodysenteriae	94.42
BH56	25.9542	30.5	273	344152	2980530	22418	319	10917	76419	Brachyspira hyodysenteriae	97.98
BH57	34.4497	28.87	56	498041	3020654	282472	306	53940	591766	Brachyspira hyodysenteriae	98.01
BH58	54.7338	29.45	104	782437	3139496	200800	303	30187	404112	Brachyspira hyodysenteriae	94.52
BH59	25.4422	31.3	498	335116	2948307	10026	319	5920	38925	Brachyspira hyodysenteriae	98
BH60	31.1688	29.73	162	370825	3137180	68374	303	19365	179741	Brachyspira hyodysenteriae	94.06
BH62	40.1264	30.57	190	502982	3138757	36729	327	16519	115490	Brachyspira hyodysenteriae	97.9
BH63	26.3014	30.72	424	375800	3140656	15533	300	7407	68957	Brachyspira hyodysenteriae	96.65
BH65	21.3263	30.98	672	293261	3016209	7942	379	4488	32087	Brachyspira hyodysenteriae	96.55
BH66	36.6347	31.1	443	463011	3131439	14604	307	7068	54290	Brachyspira hyodysenteriae	95.35
BH67	23.9352	30.95	585	340360	3031663	8603	300	5182	29947	Brachyspira hyodysenteriae	93.91
BH68	26.9657	29.86	209	412186	3101097	30704	300	14837	124044	Brachyspira hyodysenteriae	95.93
BH69	25.6056	30.48	388	371630	3145218	18271	310	8106	67138	Brachyspira hyodysenteriae	96.48
BH70	23.3501	30.26	298	272162	3046134	19533	300	10221	70694	Brachyspira hyodysenteriae	94.48
BH71	64.9442	29.44	44	983452	3147950	250379	382	71544	418424	Brachyspira hyodysenteriae	97.94
BH72	33.8942	28.72	58	477015	3130721	218886	344	53977	419240	Brachyspira hyodysenteriae	97.06
BH73	27.5815	30.67	365	388231	3116591	16623	318	8562	60946	Brachyspira hyodysenteriae	95.41
BH75	54.045	29.56	93	738864	3110857	131859	329	33450	479798	Brachyspira hyodysenteriae	95.99
BH76	49.2388	29.77	81	695177	3149081	143612	304	38877	546188	Brachyspira hyodysenteriae	97.82
BH77	39.6884	29.97	177	537551	3104402	49531	308	17538	143576	Brachyspira hyodysenteriae	95.84
BH78	21.7407	29.75	277	294331	3113938	20823	304	11241	80943	Brachyspira hyodysenteriae	97.77
BH79	20.6634	29.34	166	275774	3128820	37135	381	18848	79147	Brachyspira hyodysenteriae	97.79
BH80	26.6926	28.96	81	308582	3104634	177434	308	38328	374512	Brachyspira hyodysenteriae	96.03
BH81	58.415	28.92	46	901765	3023359	463240	302	65725	591972	Brachyspira hyodysenteriae	97.96
BH82	28.4958	28.97	56	337484	3089373	202350	328	55167	461764	Brachyspira hyodysenteriae	95.08
BH83	33.5552	29.8	93	444485	3087752	60391	316	33201	222150	Brachyspira hyodysenteriae	94.61
BH84	60.1813	29.84	84	867400	3120027	83927	384	37143	291075	Brachyspira hyodysenteriae	97.14
BH85	42.7826	30.05	104	625702	3097177	57002	335	29780	145991	Brachyspira hyodysenteriae	98.21
BH86	27.3357	29.47	116	381423	3113445	59235	317	26840	231136	Brachyspira hyodysenteriae	96.96
BH87	22.1955	29.99	339	301609	3124336	21800	315	9216	83196	Brachyspira hyodysenteriae	95.81
BH89	21.1603	31.05	477	269847	2916888	11865	331	6115	44026	Brachyspira hyodysenteriae	98.48
BH90	25.8268	29.16	115	348950	3103443	91413	329	26986	281797	Brachyspira hyodysenteriae	95.99
BH91	25.0774	29.22	102	331926	3136195	95659	306	30747	298537	Brachyspira hyodysenteriae	97.25
BH93	31.667	29.5	75	442731	3149153	112011	327	41988	275598	Brachyspira hyodysenteriae	97.83
BH94	43.3922	29.18	24	598112	3009658	383093	374	125402	466845	Brachyspira hyodysenteriae	98.47
BH95	28.8643	28.7	57	417436	3146545	138010	304	55202	309741	Brachyspira hyodysenteriae	97.81
BH96	49.0805	30.79	366	752877	3076353	13306	379	8405	50279	Brachyspira hyodysenteriae	97.92
BH97	58.2055	28.98	61	875667	3080798	373694	329	50504	515532	Brachyspira hyodysenteriae	95.54
BH98	32.4126	29.39	140	446274	3114241	65606	308	22244	157399	Brachyspira hyodysenteriae	95.81
BH99	114.484	28.95	64	1652286	3108536	374587	308	48570	663350	Brachyspira hyodysenteriae	96.05
BH100	57.1469	29.71	98	798257	3116199	171911	308	31797	415197	Brachyspira hyodysenteriae	95.93
BH101	32.8579	29.42	130	504734	3111426	77141	315	23934	333549	Brachyspira hyodysenteriae	95.89
BH102	50.8362	29.63	88	778092	3122145	384426	308	35478	693301	Brachyspira hyodysenteriae	95.9
BH103	28.5397	29.69	192	379274	3111070	39039	308	16203	126510	Brachyspira hyodysenteriae	95.57
BH104	29.6809	30.04	218	432794	3020113	23941	327	13853	70431	Brachyspira hyodysenteriae	98.41
BH106	22.2961	29.57	169	293919	3003144	38600	301	17770	130220	Brachyspira hyodysenteriae	98.47
BH107	54.1671	29.22	34	743893	3014413	383100	374	88659	925915	Brachyspira hyodysenteriae	98.45
BH108	68.6817	28.95	70	1032846	3112864	726138	309	44469	1035694	Brachyspira hyodysenteriae	96.08
BH109	49.2764	29.71	63	680387	3024245	269941	379	48003	392127	Brachyspira hyodysenteriae	98.44
BH110	26.5194	31.66	584	350048	3015871	9330	309	5164	29215	Brachyspira hyodysenteriae	95.12
BH111	21.8663	30.97	641	285042	2981563	7914	381	4651	33474	Brachyspira hyodysenteriae	95.52
BH112	36.7413	28.79	24	486826	3009992	316952	334	125416	466623	Brachyspira hyodysenteriae	98.45
BH113	21.8585	30.36	325	278571	2961639	17172	325	9112	67887	Brachyspira hyodysenteriae	98.43
BH114	90.1026	29.3	50	1338296	3014422	112695	312	60288	499312	Brachyspira hyodysenteriae	98.45
BH115	34.1008	30.31	136	434083	2999079	49817	374	22052	153392	Brachyspira hyodysenteriae	98.5
BH116	27.1908	30.14	287	365322	3089502	22676	301	10764	62328	Brachyspira hyodysenteriae	95.74
BH117	29.7189	30.59	243	399509	3129698	24662	311	12879	179470	Brachyspira hyodysenteriae	97.88
BH118	22.666	28.94	82	297807	3020083	64685	327	36830	152871	Brachyspira hyodysenteriae	98.46
BH119	42.2397	29.71	103	565560	3105930	109068	308	30154	544367	Brachyspira hyodysenteriae	95.87
BH120	27.5554	29.71	153	371598	3106188	55738	308	20301	172431	Brachyspira hyodysenteriae	95.75
BH121	45.3364	29.72	137	641221	3183989	172660	327	23240	331801	Brachyspira hyodysenteriae	97.84
BH122	28.733	29.91	264	388763	3143134	52658	308	11905	127328	Brachyspira hyodysenteriae	95.25
BH123	67.499	29.69	66	959335	3151236	121014	399	47746	355566	Brachyspira hyodysenteriae	97.86
BH124	22.0829	29.25	121	295348	3134944	53716	304	25908	130143	Brachyspira hyodysenteriae	97.78
