# Supplementary material for: Whole-Genome Sequencing of Brachyspira hyodysenteriae Isolates From England and Wales Reveals Similarities to European Isolates and Mutations Associated With Reduced Sensitivity to Antimicrobials
Source: Front Microbiol. 2021 Aug 31;12:713233. doi: 10.3389/fmicb.2021.713233 (PMC8439570; doi:10.3389/fmicb.2021.713233)
Supplement: Supplementary Table 1 — Quality of whole genome sequences of Brachyspira hyodysenteriae isolates sequenced in this study. [file Data_Sheet_1.zip › Table 3.XLSX]

## Sheet: Sheet1
Table S3. Core genome SNP distances associated with the phylogenetic tree (Fig2). Isolates arranged by sequence type.
ID		FMV893323_Canada	P18A_UK	WA100_Aus	BH117_UK	BH121_UK	BH123_UK	BH124_UK	BH15_UK	BH25_UK	BH27_UK	BH2_UK	BH34_UK	BH3_UK	BH45_UK	BH49_UK	BH62_UK	BH71_UK	BH76_UK	BH78_UK	BH79_UK	BH93_UK	BH95_UK	G21_Germany	NSW15_Aus	B8044_USA	B6933_USA	Vic2_Aus	Q17_Aus	Reference	BH100_UK	BH101_UK	BH102_UK	BH103_UK	BH108_UK	BH110_UK	BH111_UK	BH116_UK	BH119_UK	BH120_UK	BH122_UK	BH20_UK	BH24_UK	BH38_UK	BH39_UK	BH42_UK	BH47_UK	BH68_UK	BH73_UK
	ST	4	4	130	8	8	8	8	8	8	8	8	8	8	8	8	8	8	8	8	8	8	8	8	15	24	26	30	35	36	52	52	52	52	52	52	52	52	52	52	52	52	52	52	52	52	52	52	52
FMV893323_Canada	4	0	16	52	3367	3422	3413	3410	3420	3419	3481	3488	3420	3488	3419	3481	3420	3411	3455	3423	3418	3418	3415	3349	3827	3047	3615	3522	3627	3517	7106	7107	7045	7098	7102	7096	7037	7092	7112	7108	7138	7143	7144	7110	7012	7143	7113	7104	7041
P18A_UK	4	16	0	50	3359	3414	3405	3402	3412	3411	3473	3482	3412	3482	3411	3473	3412	3403	3447	3415	3410	3410	3409	3349	3833	3049	3615	3516	3627	3517	7104	7105	7043	7096	7100	7094	7035	7090	7110	7106	7136	7141	7142	7108	7010	7141	7111	7102	7039
WA100_Aus	4	52	50	0	3370	3426	3417	3414	3424	3423	3486	3493	3424	3493	3423	3486	3424	3414	3458	3427	3422	3422	3421	3355	3830	3058	3617	3526	3628	3518	7103	7104	7042	7095	7099	7093	7034	7089	7109	7105	7135	7140	7141	7107	7009	7140	7110	7101	7040
BH117_UK	8	3367	3359	3370	0	241	250	253	237	236	440	425	237	425	236	440	237	124	173	242	245	239	244	458	4156	3517	3778	3552	3718	3566	6468	6469	6408	6488	6500	6492	6439	6482	6474	6474	6527	6533	6535	6472	6417	6534	6496	6466	6412
BH121_UK	8	3422	3414	3426	241	0	49	52	8	7	592	577	8	577	7	592	8	343	396	17	16	10	11	481	4244	3599	3822	3632	3779	3640	6500	6497	6443	6554	6554	6546	6507	6552	6550	6550	6597	6603	6605	6504	6485	6604	6566	6498	6488
BH123_UK	8	3413	3405	3417	250	49	0	5	45	44	603	588	45	588	44	603	43	354	405	54	53	47	52	492	4243	3594	3815	3625	3770	3631	6493	6494	6438	6551	6547	6539	6500	6545	6543	6543	6590	6596	6598	6497	6482	6597	6559	6489	6481
BH124_UK	8	3410	3402	3414	253	52	5	0	48	47	606	591	48	591	47	606	48	357	408	57	56	50	55	495	4240	3591	3816	3620	3767	3628	6490	6491	6435	6548	6544	6536	6497	6542	6540	6540	6587	6593	6595	6494	6479	6594	6556	6488	6478
BH15_UK	8	3420	3412	3424	237	8	45	48	0	3	588	573	4	573	3	588	4	339	392	13	12	6	11	477	4240	3595	3818	3634	3781	3642	6498	6499	6441	6556	6552	6544	6505	6550	6548	6548	6595	6601	6603	6502	6487	6602	6564	6496	6484
BH25_UK	8	3419	3411	3423	236	7	44	47	3	0	587	572	3	572	2	587	3	338	391	12	11	5	10	476	4239	3594	3817	3633	3780	3641	6497	6498	6440	6555	6551	6543	6504	6549	6547	6547	6594	6600	6602	6501	6486	6601	6563	6495	6485
BH27_UK	8	3481	3473	3486	440	592	603	606	588	587	0	17	588	17	587	0	588	516	532	593	596	590	595	818	4325	3639	3907	3721	3875	3732	6403	6404	6349	6413	6431	6423	6372	6407	6405	6405	6458	6458	6466	6407	6348	6465	6421	6401	6343
BH2_UK	8	3488	3482	3493	425	577	588	591	573	572	17	0	573	0	572	17	573	511	519	578	581	575	580	803	4332	3642	3914	3720	3884	3737	6410	6411	6346	6420	6438	6430	6379	6414	6412	6412	6465	6465	6473	6414	6355	6472	6428	6408	6350
BH34_UK	8	3420	3412	3424	237	8	45	48	4	3	588	573	0	573	3	588	4	339	392	13	12	6	11	477	4240	3595	3818	3634	3781	3642	6498	6499	6441	6556	6552	6544	6505	6550	6548	6548	6595	6601	6603	6502	6487	6602	6564	6496	6486
BH3_UK	8	3488	3482	3493	425	577	588	591	573	572	17	0	573	0	572	17	573	511	519	578	581	575	580	803	4332	3642	3914	3720	3884	3737	6410	6411	6346	6420	6438	6430	6379	6414	6412	6412	6465	6465	6473	6414	6355	6472	6428	6408	6350
BH45_UK	8	3419	3411	3423	236	7	44	47	3	2	587	572	3	572	0	587	3	338	391	10	9	5	10	476	4239	3594	3817	3633	3780	3641	6497	6498	6440	6555	6551	6543	6504	6549	6547	6547	6594	6600	6602	6501	6486	6601	6563	6495	6485
BH49_UK	8	3481	3473	3486	440	592	603	606	588	587	0	17	588	17	587	0	588	516	532	593	596	590	595	818	4325	3639	3907	3721	3875	3732	6403	6404	6349	6413	6431	6423	6372	6407	6405	6405	6458	6458	6466	6407	6348	6465	6421	6401	6343
BH62_UK	8	3420	3412	3424	237	8	43	48	4	3	588	573	4	573	3	588	0	339	392	13	12	6	11	477	4240	3595	3816	3634	3779	3640	6498	6499	6441	6556	6552	6544	6505	6550	6548	6548	6595	6601	6603	6502	6487	6602	6564	6494	6486
BH71_UK	8	3411	3403	3414	124	343	354	357	339	338	516	511	339	511	338	516	339	0	254	344	347	341	342	550	4184	3543	3776	3578	3736	3588	6513	6514	6464	6535	6545	6537	6484	6529	6519	6519	6574	6580	6582	6517	6464	6581	6541	6511	6457
BH76_UK	8	3455	3447	3458	173	396	405	408	392	391	532	519	392	519	391	532	392	254	0	397	400	394	399	611	4254	3599	3869	3646	3812	3660	6546	6547	6484	6566	6578	6570	6517	6560	6552	6552	6611	6611	6619	6550	6499	6618	6574	6544	6490
BH78_UK	8	3423	3415	3427	242	17	54	57	13	12	593	578	13	578	10	593	13	344	397	0	15	15	20	486	4243	3596	3815	3635	3778	3639	6497	6498	6444	6555	6551	6543	6504	6549	6547	6547	6594	6600	6602	6501	6486	6601	6563	6495	6485
BH79_UK	8	3418	3410	3422	245	16	53	56	12	11	596	581	12	581	9	596	12	347	400	15	0	14	19	485	4240	3595	3820	3630	3775	3636	6502	6503	6445	6560	6556	6548	6509	6554	6552	6552	6599	6605	6607	6506	6491	6606	6568	6500	6490
BH93_UK	8	3418	3410	3422	239	10	47	50	6	5	590	575	6	575	5	590	6	341	394	15	14	0	13	479	4238	3593	3816	3632	3779	3640	6500	6501	6443	6558	6554	6546	6507	6552	6550	6550	6597	6603	6605	6504	6489	6604	6566	6498	6488
BH95_UK	8	3415	3409	3421	244	11	52	55	11	10	595	580	11	580	10	595	11	342	399	20	19	13	0	484	4235	3590	3817	3627	3772	3633	6499	6496	6442	6553	6553	6545	6506	6551	6549	6549	6596	6602	6604	6503	6484	6603	6565	6497	6487
G21_Germany	8	3349	3349	3355	458	481	492	495	477	476	818	803	477	803	476	818	477	550	611	486	485	479	484	0	4166	3498	3737	3558	3734	3576	6507	6508	6452	6526	6519	6513	6470	6520	6509	6509	6556	6565	6564	6511	6446	6563	6531	6505	6451
NSW15_Aus	15	3827	3833	3830	4156	4244	4243	4240	4240	4239	4325	4332	4240	4332	4239	4325	4240	4184	4254	4243	4240	4238	4235	4166	0	3799	4333	3919	3909	3799	7698	7699	7674	7703	7713	7709	7647	7695	7705	7701	7744	7748	7750	7702	7627	7749	7714	7696	7622
B8044_USA	24	3047	3049	3058	3517	3599	3594	3591	3595	3594	3639	3642	3595	3642	3594	3639	3595	3543	3599	3596	3595	3593	3590	3498	3799	0	3456	3378	3530	3417	6946	6947	6956	6945	6945	6937	6885	6939	6947	6947	6986	6992	6992	6950	6867	6991	6961	6944	6870
B6933_USA	26	3615	3615	3617	3778	3822	3815	3816	3818	3817	3907	3914	3818	3914	3817	3907	3816	3776	3869	3815	3820	3816	3817	3737	4333	3456	0	3941	3991	3898	7274	7275	7321	7304	7305	7299	7254	7298	7303	7303	7340	7343	7346	7278	7225	7345	7319	7270	7238
Vic2_Aus	30	3522	3516	3526	3552	3632	3625	3620	3634	3633	3721	3720	3634	3720	3633	3721	3634	3578	3646	3635	3630	3632	3627	3558	3919	3378	3941	0	1244	990	7364	7361	7335	7370	7371	7361	7282	7366	7366	7366	7410	7415	7416	7368	7277	7415	7377	7362	7282
Q17_Aus	35	3627	3627	3628	3718	3779	3770	3767	3781	3780	3875	3884	3781	3884	3780	3875	3779	3736	3812	3778	3775	3779	3772	3734	3909	3530	3991	1244	0	380	7448	7445	7447	7455	7466	7456	7371	7451	7460	7460	7492	7500	7502	7452	7357	7501	7468	7444	7373
Reference	36	3517	3517	3518	3566	3640	3631	3628	3642	3641	3732	3737	3642	3737	3641	3732	3640	3588	3660	3639	3636	3640	3633	3576	3799	3417	3898	990	380	0	7336	7333	7320	7334	7344	7334	7250	7330	7338	7338	7371	7379	7381	7340	7228	7380	7347	7332	7245
BH100_UK	52	7106	7104	7103	6468	6500	6493	6490	6498	6497	6403	6410	6498	6410	6497	6403	6498	6513	6546	6497	6502	6500	6499	6507	7698	6946	7274	7364	7448	7336	0	3	546	213	144	152	199	217	72	72	151	148	147	8	292	146	100	16	232
BH101_UK	52	7107	7105	7104	6469	6497	6494	6491	6499	6498	6404	6411	6499	6411	6498	6404	6499	6514	6547	6498	6503	6501	6496	6508	7699	6947	7275	7361	7445	7333	3	0	549	212	147	155	202	220	75	75	154	151	150	11	289	149	103	19	235
BH102_UK	52	7045	7043	7042	6408	6443	6438	6435	6441	6440	6349	6346	6441	6346	6440	6349	6441	6464	6484	6444	6445	6443	6442	6452	7674	6956	7321	7335	7447	7320	546	549	0	565	543	551	551	569	496	496	503	500	499	550	628	498	454	558	646
BH103_UK	52	7098	7096	7095	6488	6554	6551	6548	6556	6555	6413	6420	6556	6420	6555	6413	6556	6535	6566	6555	6560	6558	6553	6526	7703	6945	7304	7370	7455	7334	213	212	565	0	235	243	212	8	159	159	90	65	86	217	233	85	113	225	280
BH108_UK	52	7102	7100	7099	6500	6554	6547	6544	6552	6551	6431	6438	6552	6438	6551	6431	6552	6545	6578	6551	6556	6554	6553	6519	7713	6945	7305	7371	7466	7344	144	147	543	235	0	12	221	239	88	88	173	170	169	148	320	168	122	156	248
BH110_UK	52	7096	7094	7093	6492	6546	6539	6536	6544	6543	6423	6430	6544	6430	6543	6423	6544	6537	6570	6543	6548	6546	6545	6513	7709	6937	7299	7361	7456	7334	152	155	551	243	12	0	229	247	96	96	181	178	177	156	328	176	130	164	256
BH111_UK	52	7037	7035	7034	6439	6507	6500	6497	6505	6504	6372	6379	6505	6379	6504	6372	6505	6484	6517	6504	6509	6507	6506	6470	7647	6885	7254	7282	7371	7250	199	202	551	212	221	229	0	216	145	145	150	147	146	203	295	145	99	211	307
BH116_UK	52	7092	7090	7089	6482	6552	6545	6542	6550	6549	6407	6414	6550	6414	6549	6407	6550	6529	6560	6549	6554	6552	6551	6520	7695	6939	7298	7366	7451	7330	217	220	569	8	239	247	216	0	163	163	94	69	90	221	241	89	117	229	284
BH119_UK	52	7112	7110	7109	6474	6550	6543	6540	6548	6547	6405	6412	6548	6412	6547	6405	6548	6519	6552	6547	6552	6550	6549	6509	7705	6947	7303	7366	7460	7338	72	75	496	159	88	96	145	163	0	4	97	94	93	76	244	92	46	84	176
BH120_UK	52	7108	7106	7105	6474	6550	6543	6540	6548	6547	6405	6412	6548	6412	6547	6405	6548	6519	6552	6547	6552	6550	6549	6509	7701	6947	7303	7366	7460	7338	72	75	496	159	88	96	145	163	4	0	97	94	93	76	244	92	46	84	176
BH122_UK	52	7138	7136	7135	6527	6597	6590	6587	6595	6594	6458	6465	6595	6465	6594	6458	6595	6574	6611	6594	6599	6597	6596	6556	7744	6986	7340	7410	7492	7371	151	154	503	90	173	181	150	94	97	97	0	25	10	155	161	9	51	163	220
BH20_UK	52	7143	7141	7140	6533	6603	6596	6593	6601	6600	6458	6465	6601	6465	6600	6458	6601	6580	6611	6600	6605	6603	6602	6565	7748	6992	7343	7415	7500	7379	148	151	500	65	170	178	147	69	94	94	25	0	21	152	172	20	48	160	215
BH24_UK	52	7144	7142	7141	6535	6605	6598	6595	6603	6602	6466	6473	6603	6473	6602	6466	6603	6582	6619	6602	6607	6605	6604	6564	7750	6992	7346	7416	7502	7381	147	150	499	86	169	177	146	90	93	93	10	21	0	151	155	3	47	159	216
BH38_UK	52	7110	7108	7107	6472	6504	6497	6494	6502	6501	6407	6414	6502	6414	6501	6407	6502	6517	6550	6501	6506	6504	6503	6511	7702	6950	7278	7368	7452	7340	8	11	550	217	148	156	203	221	76	76	155	152	151	0	296	150	104	8	236
BH39_UK	52	7012	7010	7009	6417	6485	6482	6479	6487	6486	6348	6355	6487	6355	6486	6348	6487	6464	6499	6486	6491	6489	6484	6446	7627	6867	7225	7277	7357	7228	292	289	628	233	320	328	295	241	244	244	161	172	155	296	0	152	198	304	359
BH42_UK	52	7143	7141	7140	6534	6604	6597	6594	6602	6601	6465	6472	6602	6472	6601	6465	6602	6581	6618	6601	6606	6604	6603	6563	7749	6991	7345	7415	7501	7380	146	149	498	85	168	176	145	89	92	92	9	20	3	150	152	0	46	158	215
BH47_UK	52	7113	7111	7110	6496	6566	6559	6556	6564	6563	6421	6428	6564	6428	6563	6421	6564	6541	6574	6563	6568	6566	6565	6531	7714	6961	7319	7377	7468	7347	100	103	454	113	122	130	99	117	46	46	51	48	47	104	198	46	0	112	208
BH68_UK	52	7104	7102	7101	6466	6498	6489	6488	6496	6495	6401	6408	6496	6408	6495	6401	6494	6511	6544	6495	6500	6498	6497	6505	7696	6944	7270	7362	7444	7332	16	19	558	225	156	164	211	229	84	84	163	160	159	8	304	158	112	0	244
BH73_UK	52	7041	7039	7040	6412	6488	6481	6478	6484	6485	6343	6350	6486	6350	6485	6343	6486	6457	6490	6485	6490	6488	6487	6451	7622	6870	7238	7282	7373	7245	232	235	646	280	248	256	307	284	176	176	220	215	216	236	359	215	208	244	0
BH75_UK	52	7104	7102	7101	6466	6498	6491	6488	6496	6495	6401	6408	6496	6408	6495	6401	6496	6511	6544	6495	6500	6498	6497	6505	7696	6944	7272	7362	7446	7334	2	5	544	211	142	150	197	215	70	70	149	146	145	6	290	144	98	14	230
BH77_UK	52	7107	7105	7104	6469	6501	6494	6491	6499	6498	6404	6411	6499	6411	6498	6404	6499	6514	6547	6498	6503	6501	6500	6508	7699	6947	7275	7365	7449	7337	5	8	547	214	145	153	200	218	73	73	152	149	148	5	293	147	101	13	233
BH80_UK	52	7141	7139	7138	6532	6602	6595	6592	6600	6599	6463	6470	6600	6470	6599	6463	6600	6579	6616	6599	6604	6602	6601	6561	7747	6989	7343	7413	7499	7378	150	153	502	89	172	180	149	93	96	96	13	24	3	154	158	6	50	162	219
BH90_UK	52	7103	7101	7100	6467	6543	6536	6533	6541	6540	6398	6405	6541	6405	6540	6398	6541	6512	6545	6540	6545	6543	6542	6506	7696	6940	7296	7359	7453	7331	69	72	493	160	85	93	146	164	13	13	98	95	94	73	239	93	47	81	167
BH97_UK	52	7378	7374	7373	6797	6871	6864	6861	6867	6868	6760	6767	6869	6767	6868	6760	6869	6842	6873	6868	6873	6871	6870	6846	7988	7242	7613	7666	7764	7616	864	867	1264	880	872	880	943	884	812	812	840	835	836	868	979	835	844	876	670
BH98_UK	52	7090	7088	7087	6452	6484	6477	6474	6482	6481	6387	6394	6482	6394	6481	6387	6482	6497	6530	6481	6486	6484	6483	6495	7686	6932	7260	7348	7434	7320	16	19	556	227	158	166	213	227	86	86	165	162	161	22	292	160	114	30	240
BH99_UK	52	7105	7103	7102	6488	6558	6551	6548	6556	6555	6413	6420	6556	6420	6555	6413	6556	6533	6566	6555	6560	6558	6557	6527	7717	6956	7311	7376	7467	7346	131	134	421	152	153	161	138	156	81	81	90	87	86	135	231	85	39	143	239
JR19_Germany	52	7083	7081	7082	6440	6483	6476	6473	6479	6480	6356	6363	6481	6363	6480	6356	6481	6483	6516	6480	6485	6483	6482	6481	7662	6885	7266	7294	7380	7263	513	516	967	619	592	598	644	623	520	520	551	554	555	517	694	554	547	525	370
JR22_Germany	52	7077	7075	7076	6469	6543	6536	6533	6539	6540	6398	6405	6541	6405	6540	6398	6541	6512	6543	6540	6545	6543	6542	6502	7649	6888	7281	7293	7388	7258	459	462	861	507	475	483	534	511	403	403	447	442	443	463	588	442	435	471	253
JR32_Germany	52	7076	7074	7075	6431	6472	6465	6462	6468	6469	6337	6344	6470	6344	6469	6337	6470	6474	6507	6469	6474	6472	6471	6474	7653	6878	7254	7289	7371	7252	505	508	943	595	572	578	620	599	500	500	527	530	531	509	675	530	523	517	350
JR96_Germany	52	7081	7079	7080	6437	6478	6471	6468	6474	6475	6343	6350	6476	6350	6475	6343	6476	6480	6513	6475	6480	6478	6477	6478	7660	6883	7263	7294	7378	7259	506	509	944	596	573	579	621	600	501	501	528	531	532	510	677	531	524	518	351
JR97_Germany	52	7076	7074	7075	6434	6475	6468	6465	6471	6472	6340	6347	6473	6347	6472	6340	6473	6477	6510	6472	6477	6475	6474	6475	7657	6880	7260	7291	7373	7254	509	512	947	599	576	582	624	603	504	504	531	534	535	513	678	534	527	521	356
B204_USA	54	3490	3490	3485	3829	3902	3893	3890	3898	3897	3983	3990	3898	3990	3897	3983	3896	3837	3916	3895	3898	3896	3897	3848	4194	3513	3500	3859	3931	3796	7284	7285	7278	7294	7287	7283	7225	7288	7291	7287	7329	7337	7335	7288	7213	7334	7300	7280	7195
FM8890_Canada	55	3144	3142	3114	3599	3676	3665	3662	3672	3671	3699	3702	3672	3702	3671	3699	3672	3633	3671	3673	3672	3670	3667	3472	3957	3178	3790	3532	3633	3495	7069	7070	7135	7060	7075	7069	7011	7054	7071	7075	7105	7103	7111	7073	6985	7110	7088	7067	6990
B78T_USA	56	3527	3529	3540	3771	3856	3845	3850	3852	3851	3863	3870	3852	3870	3851	3863	3850	3795	3855	3855	3852	3850	3855	3785	4161	3467	3744	3921	3932	3828	7102	7103	7098	7083	7106	7100	7054	7077	7108	7104	7138	7130	7144	7106	7023	7143	7113	7098	7007
BH718_Italy	83	3190	3184	3194	3526	3565	3558	3557	3561	3560	3672	3673	3561	3673	3560	3672	3559	3552	3617	3558	3563	3559	3556	3504	3916	3174	3672	3129	3229	3142	7073	7074	7138	7112	7117	7111	7043	7106	7117	7113	7149	7153	7155	7077	7032	7154	7116	7069	7027
BH12_UK	87	8678	8672	8685	8451	8445	8434	8431	8443	8442	8462	8449	8443	8449	8442	8462	8443	8494	8402	8442	8443	8441	8450	8488	9481	8834	9022	9072	9198	9110	9748	9749	9887	9784	9797	9793	9818	9778	9797	9797	9821	9807	9821	9752	9700	9820	9807	9750	9798
BH16_UK	87	9485	9483	9488	9560	9577	9574	9571	9575	9574	9515	9514	9575	9514	9574	9515	9575	9603	9525	9574	9575	9573	9576	9571	10245	9651	9842	9866	9947	9888	10150	10151	10274	10157	10171	10169	10197	10151	10166	10166	10196	10180	10194	10154	10087	10193	10186	10152	10177
BH17_UK	87	8685	8679	8692	8458	8452	8441	8438	8450	8449	8469	8456	8450	8456	8449	8469	8450	8501	8409	8449	8450	8448	8457	8495	9488	8841	9029	9079	9205	9117	9755	9756	9894	9791	9804	9800	9825	9785	9804	9804	9828	9814	9828	9759	9707	9827	9814	9757	9805
BH33_UK	87	9192	9188	9201	8955	8966	8957	8954	8964	8963	8966	8963	8964	8963	8963	8966	8964	8990	8910	8963	8964	8962	8971	9005	9961	9376	9551	9621	9736	9644	10060	10061	10118	10055	10075	10071	10087	10049	10074	10074	10086	10078	10092	10064	9983	10091	10078	10062	10077
BH36_UK	87	9153	9149	9162	8911	8918	8909	8906	8916	8915	8922	8919	8916	8919	8915	8922	8916	8941	8866	8915	8916	8914	8923	8957	9926	9328	9523	9572	9694	9602	9984	9985	10060	9979	9999	9995	10013	9973	9998	9998	10010	10002	10016	9988	9907	10015	10002	9986	10001
BH48_UK	87	8703	8697	8710	8478	8495	8484	8481	8493	8492	8486	8473	8493	8473	8492	8486	8493	8521	8429	8492	8493	8491	8500	8515	9490	8857	9053	9092	9216	9133	9810	9811	9932	9829	9836	9832	9863	9823	9836	9836	9866	9852	9866	9814	9743	9865	9852	9812	9837
BH58_UK	87	8911	8907	8920	8683	8706	8695	8692	8704	8703	8704	8691	8704	8691	8703	8704	8704	8722	8636	8703	8704	8702	8711	8726	9731	9076	9270	9338	9460	9378	9823	9824	9917	9844	9850	9846	9876	9838	9849	9849	9881	9867	9879	9827	9756	9878	9865	9825	9850
BH60_UK	87	8675	8669	8682	8446	8440	8429	8426	8438	8437	8457	8444	8438	8444	8437	8457	8438	8489	8397	8437	8438	8436	8445	8483	9478	8831	9019	9067	9193	9105	9747	9748	9886	9783	9796	9792	9817	9777	9796	9796	9820	9806	9820	9751	9699	9819	9806	9749	9797
BH61_UK	87	8668	8662	8675	8441	8435	8422	8421	8433	8432	8452	8439	8433	8439	8432	8452	8431	8484	8392	8432	8433	8431	8440	8478	9471	8824	9010	9058	9178	9090	9742	9743	9881	9778	9791	9787	9808	9772	9791	9791	9815	9801	9815	9746	9694	9814	9801	9742	9792
BH13_UK	88	3092	3094	3096	3197	3279	3274	3273	3275	3274	3248	3233	3275	3233	3274	3248	3275	3259	3314	3272	3277	3273	3276	3199	4104	3314	3719	3648	3699	3589	6953	6954	6895	6926	6929	6927	6874	6920	6919	6919	6967	6969	6973	6957	6851	6972	6935	6951	6827
BH14_UK	88	3109	3109	3113	3210	3246	3241	3240	3242	3241	3252	3237	3242	3237	3241	3252	3242	3272	3327	3239	3244	3240	3243	3212	4121	3325	3707	3663	3699	3604	6919	6920	6916	6947	6960	6958	6895	6941	6950	6950	6988	6990	6994	6923	6874	6993	6956	6917	6858
BH18_UK	88	3110	3112	3114	3213	3249	3244	3243	3245	3244	3255	3240	3245	3240	3244	3255	3245	3275	3330	3242	3247	3243	3246	3215	4124	3328	3710	3666	3702	3607	6922	6923	6919	6950	6963	6961	6898	6944	6953	6953	6991	6993	6997	6926	6877	6996	6959	6920	6861
BH19_UK	88	3109	3111	3113	3210	3246	3241	3240	3242	3241	3252	3237	3242	3237	3241	3252	3242	3272	3327	3239	3244	3240	3243	3212	4123	3325	3709	3665	3701	3606	6919	6920	6916	6947	6960	6958	6895	6941	6950	6950	6988	6990	6994	6923	6874	6993	6956	6917	6858
BH21_UK	88	3108	3110	3112	3211	3247	3242	3241	3243	3242	3253	3238	3243	3238	3242	3253	3243	3273	3328	3240	3245	3241	3244	3213	4122	3326	3708	3664	3700	3605	6920	6921	6917	6948	6961	6959	6896	6942	6951	6951	6989	6991	6995	6924	6875	6994	6957	6918	6859
BH22_UK	88	3109	3111	3113	3212	3248	3243	3242	3244	3243	3254	3239	3244	3239	3243	3254	3244	3274	3329	3241	3246	3242	3245	3214	4123	3327	3709	3665	3701	3606	6921	6922	6918	6949	6962	6960	6897	6943	6952	6952	6990	6992	6996	6925	6876	6995	6958	6919	6860
BH26_UK	88	3127	3127	3131	3142	3224	3219	3218	3220	3219	3191	3178	3220	3178	3219	3191	3220	3204	3259	3217	3222	3218	3221	3144	4140	3349	3748	3667	3718	3612	6962	6963	6904	6935	6938	6936	6883	6929	6928	6928	6976	6978	6982	6966	6860	6981	6944	6960	6836
BH28_UK	88	3141	3141	3145	3157	3239	3234	3233	3235	3234	3206	3193	3235	3193	3234	3206	3235	3219	3272	3232	3237	3233	3236	3157	4155	3364	3763	3682	3733	3627	6975	6976	6917	6948	6951	6949	6896	6942	6941	6941	6989	6991	6995	6979	6873	6994	6957	6973	6849
BH29_UK	88	3114	3114	3118	3127	3163	3158	3157	3159	3158	3220	3207	3159	3207	3158	3220	3159	3189	3244	3156	3161	3157	3160	3129	4129	3332	3708	3656	3692	3601	6940	6941	6954	6985	6994	6992	6933	6979	6984	6984	7026	7028	7032	6944	6912	7031	6994	6938	6892
BH64_UK	88	3144	3142	3148	3155	3199	3194	3193	3195	3194	3171	3158	3195	3158	3194	3171	3195	3217	3272	3192	3197	3193	3196	3157	4161	3366	3748	3672	3710	3617	6939	6940	6913	6944	6953	6951	6892	6938	6943	6943	6985	6987	6991	6943	6869	6990	6953	6937	6851
BH65_UK	88	3115	3113	3119	3124	3160	3153	3154	3156	3155	3217	3204	3156	3204	3155	3217	3154	3186	3241	3153	3158	3154	3157	3126	4126	3331	3705	3653	3683	3592	6939	6940	6953	6984	6993	6991	6932	6978	6983	6983	7025	7027	7031	6943	6911	7030	6993	6935	6891
BH66_UK	88	3129	3127	3133	3142	3224	3219	3218	3220	3219	3191	3178	3220	3178	3219	3191	3220	3204	3257	3217	3222	3218	3221	3142	4140	3349	3748	3667	3718	3612	6962	6963	6904	6935	6938	6936	6883	6929	6928	6928	6976	6978	6982	6966	6860	6981	6944	6960	6836
BH69_UK	88	3156	3156	3160	3311	3368	3359	3358	3364	3363	3462	3447	3364	3447	3363	3462	3364	3377	3436	3361	3366	3362	3365	3313	4174	3357	3757	3718	3798	3689	7043	7044	7040	7072	7081	7079	7024	7066	7071	7071	7105	7115	7113	7047	6988	7112	7081	7041	6977
BH87_UK	88	3111	3111	3115	3138	3222	3217	3214	3218	3217	3182	3167	3218	3167	3217	3182	3218	3200	3257	3215	3218	3216	3219	3146	4116	3288	3701	3652	3737	3627	6931	6932	6866	6904	6907	6905	6852	6898	6897	6897	6945	6947	6951	6935	6829	6950	6913	6929	6805
BH8_UK	88	3014	3014	3018	3289	3371	3362	3361	3367	3366	3471	3468	3367	3468	3366	3471	3367	3345	3414	3364	3369	3365	3368	3285	4029	3258	3687	3645	3716	3608	6991	6992	6970	6997	7000	6998	6943	6991	6990	6990	7032	7040	7038	6995	6913	7037	7006	6989	6898
BH96_UK	88	3013	3011	3017	3286	3368	3359	3358	3364	3363	3468	3465	3364	3465	3363	3468	3364	3342	3411	3361	3366	3362	3365	3282	4026	3253	3684	3642	3713	3605	6986	6987	6965	6992	6995	6993	6938	6986	6985	6985	7027	7035	7033	6990	6908	7032	7001	6984	6893
BH9_UK	88	3017	3015	3021	3290	3372	3363	3362	3368	3367	3472	3469	3368	3469	3367	3472	3368	3346	3415	3365	3370	3366	3369	3286	4030	3257	3688	3646	3717	3609	6990	6991	6969	6996	6999	6997	6942	6990	6989	6989	7031	7039	7037	6994	6912	7036	7005	6988	6897
BH63_UK	89	3118	3118	3122	3205	3253	3248	3247	3249	3248	3227	3212	3249	3212	3248	3227	3249	3267	3322	3246	3251	3247	3250	3211	4135	3339	3726	3656	3694	3597	6919	6920	6893	6924	6933	6931	6872	6918	6923	6923	6965	6967	6971	6923	6849	6970	6933	6917	6831
BH84_UK	90	3431	3427	3436	3649	3721	3718	3715	3717	3716	3814	3821	3717	3821	3716	3814	3717	3673	3734	3718	3719	3715	3712	3646	3895	3415	3911	3163	3223	3085	7307	7308	7280	7319	7332	7324	7247	7313	7315	7315	7362	7368	7368	7311	7241	7367	7325	7305	7227
BH86_UK	90	3431	3427	3436	3648	3720	3717	3714	3716	3715	3813	3820	3716	3820	3715	3813	3716	3672	3733	3717	3718	3714	3711	3645	3894	3414	3910	3162	3222	3084	7306	7307	7279	7318	7331	7323	7246	7312	7314	7314	7361	7367	7367	7310	7240	7366	7324	7304	7226
BH106_UK	91	3028	3024	3036	3465	3542	3531	3528	3538	3537	3527	3534	3538	3534	3537	3527	3538	3505	3553	3539	3538	3536	3535	3472	3724	3017	3680	3475	3532	3417	7105	7106	7085	7087	7106	7098	7022	7081	7104	7108	7138	7136	7144	7109	7022	7143	7112	7103	7008
BH107_UK	91	3027	3023	3035	3470	3545	3534	3531	3541	3540	3530	3537	3541	3537	3540	3530	3541	3508	3556	3542	3541	3539	3538	3477	3729	3018	3685	3484	3541	3426	7110	7111	7088	7092	7111	7103	7027	7086	7109	7113	7143	7141	7149	7114	7027	7148	7117	7108	7013
BH109_UK	91	3026	3022	3034	3467	3544	3533	3530	3540	3539	3529	3536	3540	3536	3539	3529	3540	3507	3555	3541	3540	3538	3537	3476	3728	3017	3684	3481	3538	3423	7107	7108	7087	7089	7108	7100	7024	7083	7106	7110	7140	7138	7146	7111	7024	7145	7114	7105	7010
BH112_UK	91	3029	3027	3039	3470	3547	3536	3533	3543	3542	3532	3539	3543	3539	3542	3532	3543	3510	3558	3544	3543	3541	3540	3479	3731	3020	3687	3484	3541	3426	7110	7111	7090	7092	7111	7103	7027	7086	7109	7113	7143	7141	7149	7114	7027	7148	7117	7108	7013
BH113_UK	91	3032	3028	3040	3473	3550	3539	3536	3546	3545	3535	3542	3546	3542	3545	3535	3546	3513	3561	3547	3546	3544	3543	3482	3730	3019	3686	3483	3540	3425	7113	7114	7093	7095	7114	7106	7030	7089	7112	7116	7146	7144	7152	7117	7030	7151	7120	7111	7016
BH114_UK	91	3034	3030	3042	3475	3552	3541	3538	3548	3547	3537	3544	3548	3544	3547	3537	3548	3515	3563	3549	3548	3546	3545	3484	3736	3027	3692	3489	3546	3431	7115	7116	7095	7097	7116	7108	7032	7091	7114	7118	7148	7146	7154	7119	7032	7153	7122	7113	7018
BH115_UK	91	3034	3030	3042	3475	3552	3541	3538	3548	3547	3537	3544	3548	3544	3547	3537	3548	3515	3563	3549	3548	3546	3545	3484	3736	3027	3692	3489	3546	3431	7115	7116	7095	7097	7116	7108	7032	7091	7114	7118	7148	7146	7154	7119	7032	7153	7122	7113	7018
BH35_UK	91	3036	3032	3044	3477	3554	3543	3540	3550	3549	3539	3546	3550	3546	3549	3539	3550	3517	3565	3551	3550	3548	3547	3486	3738	3029	3694	3491	3548	3433	7117	7118	7097	7099	7118	7110	7034	7093	7116	7120	7150	7148	7156	7121	7034	7155	7124	7115	7020
BH89_UK	91	3032	3028	3040	3475	3550	3539	3536	3546	3545	3537	3544	3546	3544	3545	3537	3546	3515	3563	3547	3546	3544	3543	3484	3736	3025	3692	3483	3538	3423	7117	7118	7097	7099	7118	7110	7034	7093	7116	7120	7148	7148	7156	7121	7034	7155	7124	7115	7020
BH94_UK	91	3032	3028	3040	3477	3554	3543	3540	3550	3549	3539	3546	3550	3546	3549	3539	3550	3517	3565	3551	3550	3548	3547	3486	3734	3029	3694	3487	3544	3429	7113	7114	7093	7095	7114	7106	7030	7089	7112	7116	7146	7144	7152	7117	7030	7151	7120	7111	7016
JR27_Germany	104	3920	3918	3923	4192	4246	4235	4232	4242	4241	4309	4312	4242	4312	4241	4309	4240	4222	4278	4241	4244	4240	4237	4139	4520	3779	3915	4109	4183	4070	7464	7465	7470	7495	7490	7486	7444	7489	7496	7492	7539	7542	7543	7468	7432	7542	7509	7460	7398
JR21_Germany	112	3676	3672	3674	4020	4089	4082	4079	4085	4084	4145	4152	4085	4152	4084	4145	4085	4034	4122	4086	4085	4083	4086	4024	4392	3751	4285	4184	4236	4141	7410	7411	7438	7426	7442	7434	7376	7420	7440	7440	7466	7475	7472	7414	7360	7471	7447	7408	7379
JR31_Germany	112	3382	3378	3378	3719	3760	3751	3750	3756	3755	3826	3833	3756	3833	3755	3826	3754	3735	3821	3757	3756	3754	3757	3684	4038	3439	3941	3896	3953	3853	7107	7108	7143	7121	7139	7131	7077	7115	7137	7137	7161	7170	7167	7111	7048	7166	7144	7103	7080
JR98_Germany	112	3390	3386	3386	3723	3764	3755	3754	3760	3759	3832	3839	3760	3839	3759	3832	3758	3739	3827	3761	3760	3758	3761	3688	4034	3439	3941	3896	3953	3853	7109	7110	7145	7123	7141	7133	7079	7117	7139	7139	7163	7172	7169	7113	7050	7168	7146	7105	7082
G44_Germany	117	3204	3202	3217	3472	3556	3547	3546	3552	3551	3603	3612	3552	3612	3551	3603	3550	3500	3512	3553	3550	3550	3549	3518	3895	3183	3686	3660	3692	3591	7093	7094	7094	7094	7094	7090	7043	7088	7100	7096	7135	7135	7141	7097	7013	7140	7112	7089	7029
JR25_Germany	118	3258	3254	3260	3418	3474	3469	3466	3470	3469	3523	3532	3470	3532	3469	3523	3470	3452	3504	3471	3470	3468	3467	3434	3811	3074	3648	3054	3103	2972	7080	7081	7086	7116	7111	7105	7036	7110	7103	7103	7138	7151	7144	7084	7013	7143	7111	7078	7023
JR24_Germany	120	3178	3176	3192	3421	3492	3485	3484	3488	3487	3588	3595	3488	3595	3487	3588	3486	3457	3540	3489	3488	3486	3489	3370	3800	3143	3647	3098	3214	3124	7105	7106	7097	7124	7119	7111	7049	7118	7115	7115	7161	7169	7167	7109	7046	7166	7128	7101	7035
JR38_Germany	120	3253	3251	3267	3488	3534	3527	3526	3530	3529	3621	3628	3530	3628	3529	3621	3528	3522	3605	3531	3530	3528	3531	3435	3875	3176	3688	3169	3265	3195	7090	7091	7099	7128	7127	7119	7059	7122	7123	7123	7165	7173	7171	7094	7050	7170	7132	7086	7043
BH40_UK	122	3358	3356	3363	3485	3547	3540	3537	3543	3542	3683	3693	3543	3693	3542	3683	3543	3533	3581	3540	3543	3541	3540	3515	3985	3264	3846	3289	3370	3217	7202	7203	7192	7219	7214	7208	7154	7213	7210	7210	7254	7260	7260	7206	7129	7259	7227	7200	7120
BH46_UK	122	3359	3353	3360	3482	3544	3537	3534	3540	3539	3680	3690	3540	3690	3539	3680	3540	3530	3578	3537	3540	3538	3537	3516	3986	3261	3841	3286	3371	3218	7197	7198	7187	7214	7209	7203	7149	7208	7205	7205	7249	7255	7255	7201	7124	7254	7222	7195	7115
BH51_UK	122	3335	3329	3336	3494	3556	3549	3546	3552	3551	3692	3702	3552	3702	3551	3692	3552	3542	3590	3549	3552	3550	3549	3528	4002	3276	3853	3299	3369	3216	7216	7217	7206	7233	7228	7222	7168	7227	7224	7224	7268	7274	7274	7220	7141	7273	7241	7214	7134
BH53_UK	122	3351	3345	3352	3473	3535	3528	3525	3531	3530	3671	3681	3531	3681	3530	3671	3531	3521	3569	3528	3531	3529	3528	3509	3983	3257	3834	3278	3362	3209	7197	7198	7187	7214	7209	7201	7149	7208	7205	7205	7249	7255	7255	7201	7124	7254	7222	7195	7115
BH72_UK	122	3339	3333	3340	3467	3529	3522	3519	3525	3524	3663	3673	3525	3673	3524	3663	3525	3513	3563	3522	3525	3523	3522	3499	3975	3249	3826	3268	3352	3199	7191	7192	7181	7208	7203	7197	7143	7202	7199	7199	7243	7249	7249	7195	7118	7248	7216	7189	7109
BH91_UK	122	3343	3337	3344	3467	3529	3522	3519	3525	3524	3665	3675	3525	3675	3524	3665	3525	3515	3563	3522	3525	3523	3522	3501	3981	3251	3826	3272	3356	3203	7191	7192	7181	7208	7203	7197	7143	7202	7199	7199	7243	7249	7249	7195	7118	7248	7216	7189	7109
865_Korea	125	3152	3150	3154	3418	3552	3541	3542	3548	3547	3592	3599	3548	3599	3547	3592	3546	3452	3516	3545	3548	3546	3547	3508	3689	3244	3706	3635	3614	3537	7051	7052	7058	7050	7056	7050	7007	7044	7057	7057	7093	7095	7099	7055	6975	7098	7073	7047	6985
ST190_Germany	127	3075	3073	3082	3341	3424	3417	3414	3420	3419	3470	3481	3420	3481	3419	3470	3420	3361	3432	3421	3420	3418	3417	3322	3613	3033	3519	2837	2919	2799	7068	7069	7093	7083	7076	7070	7026	7077	7074	7074	7128	7132	7134	7072	7001	7133	7095	7066	6990
ST195_Germany	128	3048	3048	3049	3347	3438	3435	3434	3434	3433	3476	3485	3434	3485	3433	3476	3434	3405	3456	3431	3434	3432	3431	3286	3725	2934	3557	3426	3499	3359	6955	6956	6948	6957	6951	6947	6887	6951	6956	6956	6992	6998	6998	6959	6872	6997	6968	6953	6874
ST210_Japan	129	3243	3241	3250	3457	3508	3499	3498	3504	3503	3615	3624	3504	3624	3503	3615	3502	3481	3550	3505	3504	3502	3499	3451	3738	3204	3630	2801	2887	2763	7128	7129	7135	7151	7151	7143	7076	7145	7145	7145	7188	7192	7194	7132	7071	7193	7155	7124	7063
JR1_Germany	132	3007	3007	3015	3413	3492	3491	3488	3488	3487	3509	3508	3488	3508	3487	3509	3488	3463	3497	3491	3488	3486	3491	3396	3728	3047	3654	3505	3545	3453	7050	7051	7047	7047	7045	7039	6989	7041	7049	7049	7090	7088	7096	7054	6961	7095	7062	7048	6975
JR2_Germany	132	3010	3010	3018	3416	3495	3494	3491	3491	3490	3512	3511	3491	3511	3490	3512	3491	3466	3500	3494	3491	3489	3494	3399	3731	3050	3657	3508	3548	3456	7053	7054	7050	7050	7048	7042	6992	7044	7052	7052	7093	7091	7099	7057	6964	7098	7065	7051	6978
JR3_Germany	132	3010	3010	3018	3416	3495	3494	3491	3491	3490	3512	3511	3491	3511	3490	3512	3491	3466	3500	3494	3491	3489	3494	3399	3731	3050	3657	3508	3548	3456	7053	7054	7050	7050	7048	7042	6992	7044	7052	7052	7093	7091	7099	7057	6964	7098	7065	7051	6978
JR4_Germany	132	3010	3010	3018	3416	3495	3494	3491	3491	3490	3512	3511	3491	3511	3490	3512	3491	3466	3500	3494	3491	3489	3494	3399	3731	3050	3657	3508	3548	3456	7053	7054	7050	7050	7048	7042	6992	7044	7052	7052	7093	7091	7099	7057	6964	7098	7065	7051	6978
JR5_Germany	132	3008	3008	3016	3414	3493	3492	3489	3489	3488	3510	3509	3489	3509	3488	3510	3489	3464	3498	3492	3489	3487	3492	3397	3733	3048	3655	3506	3546	3454	7051	7052	7048	7048	7046	7040	6990	7042	7050	7050	7091	7089	7097	7055	6962	7096	7063	7049	6976
JR6_Germany	132	3010	3010	3018	3416	3495	3494	3491	3491	3490	3512	3511	3491	3511	3490	3512	3491	3466	3500	3494	3491	3489	3494	3399	3731	3050	3657	3508	3548	3456	7053	7054	7050	7050	7048	7042	6992	7044	7052	7052	7093	7091	7099	7057	6964	7098	7065	7051	6978
JR10_Germany	133	10605	10603	10606	10701	10690	10683	10688	10688	10687	10794	10794	10688	10794	10687	10794	10686	10755	10766	10687	10690	10690	10687	10679	11217	10707	10836	10900	10941	10881	10464	10465	10611	10473	10504	10502	10493	10473	10504	10500	10498	10488	10502	10468	10484	10501	10504	10464	10493
JR7_Germany	133	10606	10604	10607	10702	10691	10684	10689	10689	10688	10795	10795	10689	10795	10688	10795	10687	10756	10767	10688	10691	10691	10688	10680	11218	10708	10837	10899	10940	10880	10465	10466	10612	10474	10505	10503	10494	10474	10505	10501	10499	10489	10503	10469	10485	10502	10505	10465	10494
JR8_Germany	133	10604	10602	10605	10700	10689	10682	10687	10687	10686	10793	10793	10687	10793	10686	10793	10685	10754	10765	10686	10689	10689	10686	10678	11216	10706	10835	10899	10940	10880	10465	10466	10612	10474	10505	10503	10494	10474	10505	10501	10499	10489	10503	10469	10485	10502	10505	10465	10494
JR9_Germany	133	10539	10537	10540	10635	10624	10617	10622	10622	10621	10728	10728	10622	10728	10621	10728	10620	10689	10700	10621	10624	10624	10621	10613	11151	10643	10774	10834	10875	10815	10447	10448	10594	10456	10487	10485	10476	10450	10487	10483	10481	10471	10485	10451	10461	10484	10487	10447	10467
JR11_Germany	134	10860	10853	10860	10785	10838	10825	10824	10834	10833	10815	10814	10834	10814	10833	10815	10832	10823	10870	10833	10834	10836	10835	10803	11486	10810	10945	11009	11030	10989	11631	11632	11559	11729	11688	11688	11688	11723	11684	11684	11683	11690	11685	11635	11603	11684	11682	11627	11711
JR12_Germany	134	10853	10846	10853	10779	10832	10819	10818	10828	10827	10809	10808	10828	10808	10827	10809	10826	10817	10864	10827	10828	10830	10829	10797	11479	10803	10942	11002	11023	10982	11625	11626	11553	11723	11682	11682	11682	11717	11678	11678	11677	11684	11679	11629	11597	11678	11676	11621	11705
JR13_Germany	134	10858	10851	10858	10784	10837	10824	10823	10833	10832	10814	10813	10833	10813	10832	10814	10831	10822	10869	10832	10833	10835	10834	10802	11484	10808	10947	11007	11028	10987	11630	11631	11558	11728	11687	11687	11687	11722	11683	11683	11682	11689	11684	11634	11602	11683	11681	11626	11710
JR15_Denmark	135	9944	9939	9954	10002	10074	10067	10068	10070	10069	10108	10117	10070	10117	10069	10108	10068	10028	10077	10071	10070	10068	10071	10032	10579	9983	10069	10190	10249	10184	10730	10731	10819	10740	10774	10774	10728	10734	10754	10754	10702	10711	10706	10734	10642	10705	10734	10726	10733
JR20_Germany	136	3355	3349	3338	3606	3734	3727	3724	3730	3729	3750	3753	3730	3753	3729	3750	3728	3650	3704	3733	3730	3728	3735	3648	3906	3283	3883	3620	3731	3602	7296	7297	7273	7292	7298	7294	7231	7286	7298	7302	7339	7341	7345	7300	7222	7344	7314	7292	7215
JR23_Germany	137	7326	7324	7331	7399	7434	7429	7426	7430	7429	7367	7364	7430	7364	7429	7367	7430	7421	7486	7433	7428	7428	7429	7433	7871	7252	7711	7546	7542	7456	8625	8626	8684	8613	8603	8601	8562	8607	8592	8588	8607	8608	8612	8629	8525	8611	8589	8623	8607
JR36_Germany	138	3302	3296	3312	1909	2023	2028	2031	2019	2018	2216	2223	2019	2223	2018	2216	2019	1972	2045	2020	2023	2017	2022	2067	3962	3285	3603	3538	3638	3507	6792	6793	6751	6809	6798	6790	6738	6803	6798	6798	6848	6852	6854	6796	6734	6853	6815	6790	6740
JR42_Germany	139	3712	3704	3716	769	776	785	788	772	771	1124	1121	772	1121	771	1124	772	863	916	781	780	774	779	711	4547	3873	4116	3955	4042	3940	6631	6632	6661	6736	6668	6662	6615	6730	6666	6666	6703	6709	6711	6635	6597	6710	6678	6629	6608
BH23_UK	167	11235	11232	11249	11162	11184	11169	11168	11182	11181	11211	11210	11182	11210	11181	11211	11180	11199	11211	11183	11182	11184	11185	11174	11897	11254	11385	11419	11519	11415	12245	12246	12123	12235	12307	12305	12255	12229	12296	12296	12232	12244	12237	12249	12146	12236	12272	12241	12293
BH55_UK	167	11077	11074	11089	10999	11029	11016	11017	11025	11024	11078	11077	11025	11077	11024	11078	11023	11044	11048	11026	11023	11027	11028	10996	11713	11085	11217	11217	11293	11194	12206	12207	12098	12149	12290	12288	12213	12143	12263	12263	12183	12176	12185	12210	12099	12184	12222	12202	12257
BH82_UK	167	11210	11207	11224	11129	11151	11136	11135	11149	11148	11183	11182	11149	11182	11148	11183	11147	11166	11178	11150	11149	11151	11152	11141	11867	11228	11348	11391	11489	11385	12190	12191	12068	12180	12252	12250	12200	12174	12241	12241	12177	12189	12182	12194	12091	12181	12217	12186	12238
BH83_UK	167	11214	11211	11228	11135	11157	11142	11141	11155	11154	11187	11188	11155	11188	11154	11187	11153	11170	11184	11156	11155	11157	11158	11147	11869	11233	11353	11399	11494	11390	12214	12215	12096	12204	12276	12274	12224	12198	12265	12265	12201	12213	12206	12218	12115	12205	12241	12210	12262
D28_Belgium	172	9455	9451	9456	9387	9443	9436	9435	9441	9440	9449	9448	9441	9448	9440	9449	9441	9409	9425	9442	9443	9443	9442	9439	10096	9477	9677	9708	9766	9686	10537	10538	10637	10469	10608	10604	10520	10463	10559	10559	10512	10510	10517	10541	10431	10516	10535	10535	10553
JR47_Germany	191	10903	10898	10911	10911	10987	10976	10977	10983	10982	10938	10947	10983	10947	10982	10938	10981	10937	10978	10982	10985	10985	10986	10917	11436	10953	11065	11139	11150	11089	11789	11790	11869	11781	11848	11846	11803	11775	11824	11824	11774	11786	11777	11793	11722	11776	11807	11785	11809
JR48_Germany	191	10896	10891	10904	10910	10986	10975	10976	10982	10981	10937	10946	10982	10946	10981	10937	10980	10936	10977	10981	10984	10984	10985	10916	11431	10946	11058	11132	11143	11082	11794	11795	11874	11786	11853	11851	11808	11780	11829	11829	11779	11791	11782	11798	11727	11781	11812	11790	11816
JR51_Germany	191	10901	10896	10909	10907	10983	10972	10973	10979	10978	10934	10943	10979	10943	10978	10934	10977	10933	10974	10978	10981	10981	10982	10913	11432	10949	11061	11135	11146	11085	11789	11790	11869	11781	11848	11846	11803	11775	11824	11824	11774	11786	11777	11793	11722	11776	11807	11785	11809
JR53_Germany	191	10883	10878	10891	10891	10967	10956	10957	10963	10962	10918	10927	10963	10927	10962	10918	10961	10917	10958	10962	10965	10965	10966	10897	11416	10933	11045	11119	11130	11069	11773	11774	11853	11765	11832	11830	11787	11759	11808	11808	11758	11770	11761	11777	11706	11760	11791	11769	11793
JR54_Germany	191	10886	10881	10894	10893	10969	10958	10959	10965	10964	10920	10929	10965	10929	10964	10920	10963	10919	10960	10964	10967	10967	10968	10899	11420	10933	11047	11119	11122	11061	11775	11776	11855	11767	11834	11832	11789	11761	11810	11810	11760	11772	11763	11779	11708	11762	11793	11771	11795
JR56_Germany	191	10906	10901	10914	10914	10990	10979	10980	10986	10985	10941	10950	10986	10950	10985	10941	10984	10940	10981	10985	10988	10988	10989	10920	11439	10956	11068	11142	11153	11092	11792	11793	11872	11784	11851	11849	11806	11778	11827	11827	11777	11789	11780	11796	11725	11779	11810	11788	11812
JR57_Germany	191	10896	10891	10904	10904	10980	10969	10970	10976	10975	10931	10940	10976	10940	10975	10931	10974	10930	10971	10975	10978	10978	10979	10910	11427	10946	11056	11132	11141	11080	11784	11785	11866	11776	11843	11841	11798	11770	11819	11819	11769	11781	11772	11788	11717	11771	11802	11780	11804
JR58_Germany	191	10905	10900	10913	10913	10989	10978	10979	10985	10984	10940	10949	10985	10949	10984	10940	10983	10939	10980	10984	10987	10987	10988	10919	11438	10955	11067	11141	11152	11091	11791	11792	11871	11783	11850	11848	11805	11777	11826	11826	11776	11788	11779	11795	11724	11778	11809	11787	11811
JR59_Germany	191	10909	10904	10917	10917	10993	10982	10983	10989	10988	10944	10953	10989	10953	10988	10944	10987	10943	10984	10988	10991	10991	10992	10923	11442	10959	11071	11145	11156	11095	11795	11796	11875	11787	11854	11852	11809	11781	11830	11830	11780	11792	11783	11799	11728	11782	11813	11791	11815
JR60_Germany	191	10893	10888	10901	10899	10975	10964	10965	10971	10970	10926	10935	10971	10935	10970	10926	10969	10925	10966	10970	10973	10973	10974	10905	11426	10943	11053	11127	11136	11075	11783	11784	11863	11775	11842	11840	11797	11769	11818	11818	11768	11780	11771	11787	11716	11770	11801	11779	11803
JR61_Germany	191	10902	10897	10910	10914	10990	10979	10980	10986	10985	10941	10950	10986	10950	10985	10941	10984	10940	10981	10985	10988	10984	10989	10920	11435	10952	11064	11138	11149	11088	11792	11793	11872	11784	11851	11849	11806	11778	11827	11827	11777	11789	11780	11796	11725	11779	11810	11788	11812
JR63_Germany	191	10910	10905	10918	10916	10992	10981	10982	10988	10987	10943	10952	10988	10952	10987	10943	10986	10942	10983	10987	10990	10990	10991	10922	11443	10960	11070	11146	11157	11096	11796	11797	11876	11788	11855	11853	11810	11782	11831	11831	11781	11793	11784	11800	11729	11783	11814	11792	11816
JR64_Germany	191	10902	10897	10910	10910	10986	10975	10976	10982	10981	10937	10946	10982	10946	10981	10937	10980	10936	10977	10981	10984	10984	10985	10916	11435	10952	11064	11138	11149	11088	11788	11789	11868	11780	11847	11845	11802	11774	11823	11823	11773	11785	11776	11792	11721	11775	11806	11784	11808
JR65_Germany	191	10903	10898	10911	10909	10985	10974	10975	10981	10980	10936	10945	10981	10945	10980	10936	10979	10935	10976	10980	10983	10983	10984	10915	11434	10951	11063	11137	11148	11087	11789	11790	11869	11781	11848	11846	11803	11775	11824	11824	11774	11786	11777	11793	11722	11776	11807	11785	11809
JR76_Germany	191	10887	10882	10895	10895	10971	10960	10961	10967	10966	10922	10931	10967	10931	10966	10922	10965	10921	10962	10966	10969	10969	10970	10901	11420	10937	11049	11121	11130	11069	11777	11778	11855	11767	11836	11834	11789	11761	11812	11812	11760	11772	11763	11781	11708	11762	11793	11773	11797
JR49_Germany	192	12698	12691	12708	12747	12781	12770	12767	12779	12778	12803	12812	12779	12812	12778	12803	12779	12741	12748	12782	12779	12781	12780	12790	13199	12800	12748	12989	13013	12968	13539	13540	13706	13542	13637	13635	13558	13536	13590	13590	13592	13587	13592	13543	13528	13591	13563	13537	13628
JR50_Germany	192	12705	12698	12715	12752	12788	12777	12774	12786	12785	12808	12817	12786	12817	12785	12808	12786	12746	12753	12789	12786	12788	12787	12797	13206	12805	12755	13000	13024	12979	13542	13543	13709	13545	13640	13638	13561	13539	13593	13593	13595	13590	13595	13546	13531	13594	13566	13540	13631
AWT1-3_Germany	219	10855	10854	10863	10774	10842	10831	10830	10838	10837	10796	10795	10838	10795	10837	10796	10836	10811	10839	10835	10842	10840	10841	10793	11365	10884	10997	11059	11088	11029	11632	11633	11583	11657	11706	11704	11681	11651	11678	11678	11659	11662	11662	11636	11580	11661	11690	11628	11666
AWT1-5_Germany	219	10893	10890	10899	10816	10884	10873	10872	10880	10879	10838	10837	10880	10837	10879	10838	10878	10853	10879	10879	10884	10882	10883	10835	11403	10924	11037	11101	11134	11075	11656	11657	11613	11681	11730	11728	11707	11675	11702	11702	11683	11686	11686	11660	11606	11685	11714	11652	11690
AWT1-6_Germany	219	10900	10899	10908	10823	10891	10880	10879	10887	10886	10845	10844	10887	10844	10886	10845	10885	10860	10886	10886	10891	10889	10890	10842	11410	10931	11042	11108	11141	11082	11663	11664	11620	11688	11737	11735	11714	11682	11709	11709	11690	11693	11693	11667	11613	11692	11721	11659	11697
AWT1-7_Germany	219	10893	10890	10899	10820	10888	10877	10876	10884	10883	10842	10841	10884	10841	10883	10842	10882	10857	10883	10883	10888	10886	10887	10839	11405	10926	11035	11103	11134	11075	11664	11665	11621	11689	11738	11736	11715	11683	11710	11710	11691	11694	11694	11668	11614	11693	11722	11660	11698
JR71_Germany	219	10897	10894	10903	10816	10884	10873	10872	10880	10879	10838	10837	10880	10837	10879	10838	10878	10853	10879	10879	10884	10882	10883	10835	11405	10930	11039	11103	11136	11077	11664	11665	11621	11689	11738	11736	11715	11683	11710	11710	11691	11694	11694	11668	11614	11693	11722	11660	11698
JR79_Germany	219	10874	10871	10880	10797	10865	10854	10853	10861	10860	10819	10818	10861	10818	10860	10819	10859	10834	10860	10860	10865	10863	10864	10816	11384	10903	11020	11080	11113	11054	11643	11644	11596	11666	11717	11715	11692	11660	11689	11689	11668	11671	11671	11647	11591	11670	11699	11639	11677
JR80_Germany	219	10901	10898	10907	10824	10892	10881	10880	10888	10887	10846	10845	10888	10845	10887	10846	10886	10861	10887	10887	10892	10890	10891	10843	11411	10932	11041	11109	11142	11083	11664	11665	11619	11687	11738	11736	11713	11681	11710	11710	11689	11692	11692	11668	11612	11691	11720	11660	11698
BH44_UK	239	3473	3471	3473	3625	3735	3730	3727	3731	3730	3789	3788	3731	3788	3730	3789	3731	3661	3671	3734	3731	3729	3728	3625	4200	3632	3938	3832	3842	3743	7275	7276	7247	7283	7290	7284	7238	7277	7294	7294	7334	7332	7340	7279	7210	7339	7307	7273	7224
BH50_UK	239	3385	3383	3385	3534	3644	3639	3636	3640	3639	3698	3697	3640	3697	3639	3698	3640	3570	3580	3643	3640	3638	3637	3534	4112	3546	3852	3740	3748	3649	7187	7188	7159	7195	7202	7196	7150	7189	7206	7206	7246	7244	7252	7191	7122	7251	7219	7185	7136
BH54_UK	239	3420	3418	3420	3577	3687	3682	3679	3683	3682	3741	3740	3683	3740	3682	3741	3683	3613	3623	3686	3683	3681	3680	3577	4143	3585	3875	3781	3789	3690	7232	7233	7204	7240	7247	7241	7195	7234	7251	7251	7291	7289	7297	7236	7167	7296	7264	7230	7181
BH56_UK	239	3390	3392	3394	3541	3651	3646	3643	3647	3646	3705	3704	3647	3704	3646	3705	3647	3577	3587	3650	3647	3645	3644	3537	4117	3555	3861	3751	3755	3656	7194	7195	7166	7202	7209	7203	7157	7196	7213	7213	7253	7251	7259	7198	7129	7258	7226	7192	7143
BH57_UK	239	3392	3390	3392	3539	3649	3644	3641	3645	3644	3703	3702	3645	3702	3644	3703	3645	3575	3585	3648	3645	3643	3642	3539	4119	3553	3859	3749	3757	3658	7192	7193	7164	7200	7207	7201	7155	7194	7211	7211	7251	7249	7257	7196	7127	7256	7224	7190	7141
BH59_UK	239	3388	3386	3388	3535	3645	3640	3637	3641	3640	3699	3698	3641	3698	3640	3699	3641	3571	3581	3644	3641	3639	3638	3535	4115	3547	3857	3743	3751	3652	7188	7189	7160	7196	7203	7197	7151	7190	7207	7207	7247	7245	7253	7192	7123	7252	7220	7186	7137
BH7_UK	239	3393	3391	3393	3540	3650	3645	3642	3646	3645	3704	3703	3646	3703	3645	3704	3646	3576	3586	3649	3646	3644	3643	3540	4120	3554	3860	3750	3758	3659	7193	7194	7165	7201	7208	7202	7156	7195	7212	7212	7252	7250	7258	7197	7128	7257	7225	7191	7142
BH81_UK	239	3389	3387	3389	3536	3646	3641	3638	3642	3641	3700	3699	3642	3699	3641	3700	3642	3572	3582	3645	3642	3640	3639	3536	4116	3550	3856	3746	3754	3655	7189	7190	7161	7197	7204	7198	7152	7191	7208	7208	7248	7246	7254	7193	7124	7253	7221	7187	7138
BH30_UK	240	8897	8895	8902	9018	9018	9007	9002	9016	9015	9044	9041	9016	9041	9015	9044	9016	9016	9104	9015	9016	9014	9017	9031	9483	9014	9044	9127	9194	9159	9852	9853	9995	9836	9871	9867	9904	9836	9893	9893	9876	9861	9872	9856	9792	9871	9890	9854	9883
BH31_UK	240	8897	8895	8902	9018	9018	9007	9002	9016	9015	9044	9041	9016	9041	9015	9044	9016	9016	9104	9015	9016	9014	9017	9031	9483	9014	9044	9127	9194	9159	9852	9853	9995	9836	9871	9867	9904	9836	9893	9893	9876	9861	9872	9856	9792	9871	9890	9854	9883
BH32_UK	240	8898	8896	8903	9019	9019	9008	9003	9017	9016	9045	9042	9017	9042	9016	9045	9017	9017	9105	9016	9017	9015	9018	9032	9484	9015	9045	9128	9195	9160	9853	9854	9996	9837	9872	9868	9905	9837	9894	9894	9877	9862	9873	9857	9793	9872	9891	9855	9884
BH37_UK	240	8871	8869	8876	9023	9020	9009	9004	9018	9017	9045	9052	9018	9052	9017	9045	9018	9020	9110	9017	9018	9016	9019	9045	9496	8990	9047	9098	9173	9135	9865	9866	9995	9837	9884	9880	9903	9837	9906	9906	9877	9862	9873	9869	9793	9872	9891	9867	9896
BH41_UK	240	8871	8869	8876	9022	9019	9008	9003	9017	9016	9044	9051	9017	9051	9016	9044	9017	9019	9109	9016	9017	9015	9018	9044	9496	8990	9047	9097	9172	9134	9864	9865	9994	9836	9883	9879	9902	9836	9905	9905	9876	9861	9872	9868	9792	9871	9890	9866	9895
BH67_UK	240	8866	8864	8871	9016	9013	9002	8997	9011	9010	9038	9045	9011	9045	9010	9038	9011	9013	9103	9010	9011	9009	9012	9038	9494	8986	9041	9090	9164	9126	9860	9861	9990	9832	9879	9875	9898	9832	9901	9901	9872	9857	9868	9864	9788	9867	9886	9862	9891
BH6_UK	240	8896	8894	8901	8977	8974	8965	8960	8972	8971	9003	9000	8972	9000	8971	9003	8972	8996	9066	8971	8972	8970	8973	8975	9450	8964	9014	9073	9137	9102	9801	9802	9933	9780	9819	9819	9846	9780	9841	9841	9820	9805	9816	9805	9736	9815	9834	9803	9831
BH70_UK	240	9014	9010	9017	9130	9135	9124	9119	9133	9132	9086	9083	9133	9083	9132	9086	9133	9127	9217	9132	9133	9131	9134	9180	9604	9096	9165	9234	9295	9263	9952	9953	10012	9875	9906	9902	9939	9875	9932	9932	9917	9900	9913	9956	9839	9912	9925	9954	9918
BH52_UK	242	3230	3230	3238	3475	3577	3570	3569	3573	3572	3603	3602	3573	3602	3572	3603	3571	3499	3527	3576	3573	3571	3570	3513	3986	3372	3820	3604	3654	3561	6996	6997	6977	7016	7021	7017	6961	7010	7021	7021	7067	7065	7073	7000	6947	7072	7034	6992	6947
BH104_UK	244	3330	3328	3325	3567	3673	3664	3663	3669	3668	3715	3714	3669	3714	3668	3715	3667	3599	3665	3672	3669	3667	3668	3627	3780	3274	3657	3747	3766	3688	7114	7115	7124	7113	7119	7113	7082	7107	7124	7124	7164	7168	7170	7118	7045	7169	7140	7110	7036
BH118_UK	245	3211	3209	3212	3536	3657	3650	3647	3653	3652	3753	3738	3653	3738	3652	3753	3651	3586	3628	3658	3653	3651	3652	3536	3880	3248	3759	3526	3590	3484	7146	7147	7161	7151	7157	7153	7086	7145	7148	7148	7189	7196	7195	7150	7072	7194	7165	7142	7056
NSW5_Aus	248	3520	3514	3522	3664	3736	3729	3724	3738	3737	3807	3812	3738	3812	3737	3807	3738	3682	3754	3739	3738	3736	3731	3640	3899	3409	3928	1653	1850	1645	7290	7287	7275	7301	7301	7291	7220	7299	7298	7298	7342	7346	7348	7294	7215	7347	7309	7288	7223
BH43_UK	256	8497	8493	8516	8606	8627	8624	8625	8625	8624	8600	8609	8625	8609	8624	8600	8625	8640	8680	8624	8625	8627	8626	8594	9126	8551	8753	8819	8920	8860	8782	8783	9005	8806	8829	8831	8845	8800	8808	8804	8814	8811	8818	8786	8749	8817	8824	8780	8774
JR88_Germany	new	10366	10357	10363	10266	10308	10305	10302	10306	10305	10170	10179	10306	10179	10305	10170	10304	10281	10274	10309	10308	10304	10311	10300	10915	10365	10525	10607	10653	10601	10731	10732	10858	10714	10765	10761	10744	10708	10751	10747	10737	10729	10743	10735	10706	10742	10759	10727	10745
ST265_Spain	new	3382	3380	3379	3772	3869	3862	3861	3865	3864	3936	3943	3865	3943	3864	3936	3863	3806	3876	3866	3865	3863	3863	3746	3923	3464	3725	3701	3825	3702	7205	7206	7232	7240	7210	7204	7163	7234	7210	7210	7253	7257	7259	7209	7134	7258	7224	7201	7123
AWT2-4_Spain	partial	3414	3410	3409	3751	3804	3797	3796	3800	3799	3886	3895	3800	3895	3799	3886	3798	3785	3855	3805	3800	3802	3798	3727	3957	3477	3744	3776	3871	3759	7162	7163	7205	7229	7205	7199	7154	7223	7205	7205	7242	7246	7248	7166	7122	7247	7213	7158	7118
JR72_Germany	partial	10400	10399	10394	10361	10381	10368	10373	10379	10378	10360	10369	10379	10369	10378	10360	10377	10335	10415	10382	10377	10377	10380	10410	10867	10459	10479	10666	10669	10632	9910	9911	9995	9921	9894	9896	9868	9915	9888	9884	9895	9884	9900	9914	9876	9899	9879	9906	9930
JR73_Germany	partial	14005	14000	14005	13943	13984	13973	13974	13982	13981	14054	14053	13982	14053	13981	14054	13982	13951	13996	13983	13982	13984	13985	14012	14388	13932	13988	14175	14229	14191	14570	14571	14690	14653	14666	14668	14625	14647	14622	14618	14614	14622	14619	14574	14552	14618	14613	14568	14651
JR74_Germany	partial	13969	13964	13969	13899	13940	13929	13930	13938	13937	14006	14005	13938	14005	13937	14006	13938	13903	13952	13939	13938	13940	13941	13964	14352	13898	13944	14131	14187	14149	14548	14549	14668	14631	14644	14646	14603	14625	14600	14596	14592	14600	14597	14552	14526	14596	14591	14546	14629
JR77_Germany	partial	12282	12279	12272	12386	12448	12433	12436	12446	12445	12464	12463	12446	12463	12445	12464	12444	12381	12366	12447	12446	12448	12445	12461	12713	12378	12331	12347	12336	12308	13282	13283	13411	13337	13337	13337	13300	13337	13320	13320	13309	13314	13315	13286	13249	13314	13307	13278	13371
NX_NotRecorded		3105	3105	3077	3531	3613	3602	3599	3609	3608	3625	3630	3609	3630	3608	3625	3609	3563	3601	3610	3609	3607	3604	3401	3912	3195	3746	3510	3616	3480	7051	7052	7098	7037	7059	7053	6991	7031	7053	7057	7082	7080	7088	7055	6960	7087	7064	7049	6975
[truncated: 149 more columns]
